# Supplementary material for: Evaluating the Survival Benefits of Perioperative Chemotherapy in Frail and Morbid Muscle-Invasive Bladder Cancer Patients
Source: J Pers Med. 2024 Sep 9;14(9):954. doi: 10.3390/jpm14090954 (PMC11433015; doi:10.3390/jpm14090954)
Supplement: Supplementary file 1 [file jpm-14-00954-s001.zip]

Archive with 1 entries (1 files):
- jpm-3175961-supplementary.pdf
